# Supplementary material for: Mucosal microbiota characterization in gastric cancer identifies immune-activated–related transcripts relevant gastric microbiome signatures
Source: Front Immunol. 2024 Sep 23;15:1435334. doi: 10.3389/fimmu.2024.1435334 (PMC11456469; doi:10.3389/fimmu.2024.1435334)
Supplement: Supplementary file 2 [file Table1.xlsx]

## Sheet: cytoscape_group-cxcl9
shared name	name	D	C-R	Bacteria	Group
bacterium_enrichment	bacterium_enrichment	1	0.18	bacterium_enrichment	Bacteria
Burkholderiales_bacterium	Burkholderiales_bacterium	1	0.182	Burkholderiales_bacterium	Bacteria
Chlorobi_bacterium	Chlorobi_bacterium	1	0.18	Chlorobi_bacterium	Bacteria
Desulfomicrobium_orale	Desulfomicrobium_orale	1	0.151	Desulfomicrobium_orale	Bacteria
Ileibacterium_valens	Ileibacterium_valens	1	0.249	Ileibacterium_valens	Bacteria
Lactobacillus_mucosae	Lactobacillus_mucosae	1	0.153	Lactobacillus_mucosae	Bacteria
Novosphingobium_rosa	Novosphingobium_rosa	1	0.168	Novosphingobium_rosa	Bacteria
Odoribacter_splanchnicus	Odoribacter_splanchnicus	1	0.194	Odoribacter_splanchnicus	Bacteria
Prevotella_genomosp	Prevotella_genomosp	1	0.155	Prevotella_genomosp	Bacteria
Prevotella_ruminicola	Prevotella_ruminicola	1	-0.153	Prevotella_ruminicola	Bacteria
Pyramidobacter_piscolens	Pyramidobacter_piscolens	1	0.159	Pyramidobacter_piscolens	Bacteria
Sphingomonas_daechungensis	Sphingomonas_daechungensis	1	0.17	Sphingomonas_daechungensis	Bacteria
Sulfuricaulis_limicola	Sulfuricaulis_limicola	1	0.198	Sulfuricaulis_limicola	Bacteria
Treponema_porcinum	Treponema_porcinum	1	0.155	Treponema_porcinum	Bacteria
Treponema_vincentii	Treponema_vincentii	1	0.182	Treponema_vincentii	Bacteria
Verrucomicrobia_bacterium	Verrucomicrobia_bacterium	1	0.17	Verrucomicrobia_bacterium	Bacteria
Acidobacteria_bacterium	Acidobacteria_bacterium	0	0	Acidobacteria_bacterium	Bacteria
Actinomyces_graevenitzii	Actinomyces_graevenitzii	0	0	Actinomyces_graevenitzii	Bacteria
Akkermansia_muciniphila	Akkermansia_muciniphila	0	0	Akkermansia_muciniphila	Bacteria
Alistipes_sp.	Alistipes_sp.	0	0	Alistipes_sp.	Bacteria
Alloprevotella_rava	Alloprevotella_rava	0	0	Alloprevotella_rava	Bacteria
Alloprevotella_tannerae	Alloprevotella_tannerae	0	0	Alloprevotella_tannerae	Bacteria
bacterium_Ellin6543	bacterium_Ellin6543	0	0	bacterium_Ellin6543	Bacteria
bacterium_ROME215Asa	bacterium_ROME215Asa	0	0	bacterium_ROME215Asa	Bacteria
Bacteroides_coprocola	Bacteroides_coprocola	0	0	Bacteroides_coprocola	Bacteria
Bacteroides_plebeius	Bacteroides_plebeius	0	0	Bacteroides_plebeius	Bacteria
Bacteroides_stercoris	Bacteroides_stercoris	0	0	Bacteroides_stercoris	Bacteria
Bdellovibrio_sp.	Bdellovibrio_sp.	0	0	Bdellovibrio_sp.	Bacteria
Campylobacter_canadensis	Campylobacter_canadensis	0	0	Campylobacter_canadensis	Bacteria
Capnocytophaga_granulosa	Capnocytophaga_granulosa	0	0	Capnocytophaga_granulosa	Bacteria
Clostridiales_bacterium	Clostridiales_bacterium	0	0	Clostridiales_bacterium	Bacteria
Clostridium__spiroforme	Clostridium__spiroforme	0	0	Clostridium__spiroforme	Bacteria
Clostridium_butyricum	Clostridium_butyricum	0	0	Clostridium_butyricum	Bacteria
Dialister_pneumosintes	Dialister_pneumosintes	0	0	Dialister_pneumosintes	Bacteria
Eubacterium_sp.	Eubacterium_sp.	0	0	Eubacterium_sp.	Bacteria
Firmicutes_bacterium	Firmicutes_bacterium	0	0	Firmicutes_bacterium	Bacteria
Helicobacter_rodentium	Helicobacter_rodentium	0	0	Helicobacter_rodentium	Bacteria
Helicobacter_typhlonius	Helicobacter_typhlonius	0	0	Helicobacter_typhlonius	Bacteria
Lachnospiraceae	Lachnospiraceae	0	0	Lachnospiraceae	Bacteria
Lactobacillus_aviarius	Lactobacillus_aviarius	0	0	Lactobacillus_aviarius	Bacteria
Lactobacillus_ingluviei	Lactobacillus_ingluviei	0	0	Lactobacillus_ingluviei	Bacteria
Lactobacillus_intestinalis	Lactobacillus_intestinalis	0	0	Lactobacillus_intestinalis	Bacteria
Mesomycoplasma_moatsii	Mesomycoplasma_moatsii	0	0	Mesomycoplasma_moatsii	Bacteria
Mucispirillum_schaedleri	Mucispirillum_schaedleri	0	0	Mucispirillum_schaedleri	Bacteria
Nakamurella_multipartita	Nakamurella_multipartita	0	0	Nakamurella_multipartita	Bacteria
Nitrospira_japonica	Nitrospira_japonica	0	0	Nitrospira_japonica	Bacteria
Porphyromonas_sp.	Porphyromonas_sp.	0	0	Porphyromonas_sp.	Bacteria
Prevotella_baroniae	Prevotella_baroniae	0	0	Prevotella_baroniae	Bacteria
Prevotella_histicola	Prevotella_histicola	0	0	Prevotella_histicola	Bacteria
Prevotella_jejuni	Prevotella_jejuni	0	0	Prevotella_jejuni	Bacteria
Prevotella_melaninogenica	Prevotella_melaninogenica	0	0	Prevotella_melaninogenica	Bacteria
Prevotella_nanceiensis	Prevotella_nanceiensis	0	0	Prevotella_nanceiensis	Bacteria
Prevotella_oris	Prevotella_oris	0	0	Prevotella_oris	Bacteria
Prevotella_pallens	Prevotella_pallens	0	0	Prevotella_pallens	Bacteria
Prevotella_salivae	Prevotella_salivae	0	0	Prevotella_salivae	Bacteria
Prevotella_shahii	Prevotella_shahii	0	0	Prevotella_shahii	Bacteria
Prevotella_stercorea	Prevotella_stercorea	0	0	Prevotella_stercorea	Bacteria
Rikenella_sp.	Rikenella_sp.	0	0	Rikenella_sp.	Bacteria
Sediminibacterium_sp.	Sediminibacterium_sp.	0	0	Sediminibacterium_sp.	Bacteria
Slackia_exigua	Slackia_exigua	0	0	Slackia_exigua	Bacteria
Spirochaeta_sp	Spirochaeta_sp	0	0	Spirochaeta_sp	Bacteria
Streptococcus_anginosus	Streptococcus_anginosus	0	0	Streptococcus_anginosus	Bacteria
Treponema_medium	Treponema_medium	0	0	Treponema_medium	Bacteria
Treponema_socranskii	Treponema_socranskii	0	0	Treponema_socranskii	Bacteria
Trichodesmium_erythraeum	Trichodesmium_erythraeum	0	0	Trichodesmium_erythraeum	Bacteria

## Sheet: cytoscape_group-cxcl10
shared name	name	D	C-R	Bacteria	Group
Acidobacteria_bacterium	Acidobacteria_bacterium	0	0	Acidobacteria_bacterium	Bacteria
Actinomyces_graevenitzii	Actinomyces_graevenitzii	0	0	Actinomyces_graevenitzii	Bacteria
Akkermansia_muciniphila	Akkermansia_muciniphila	0	0	Akkermansia_muciniphila	Bacteria
Alistipes_sp.	Alistipes_sp.	0	0	Alistipes_sp.	Bacteria
Alloprevotella_rava	Alloprevotella_rava	0	0	Alloprevotella_rava	Bacteria
Alloprevotella_tannerae	Alloprevotella_tannerae	0	0	Alloprevotella_tannerae	Bacteria
bacterium_Ellin6543	bacterium_Ellin6543	0	0	bacterium_Ellin6543	Bacteria
bacterium_enrichment	bacterium_enrichment	0	0	bacterium_enrichment	Bacteria
bacterium_ROME215Asa	bacterium_ROME215Asa	1	0.161	bacterium_ROME215Asa	Bacteria
Bacteroides_coprocola	Bacteroides_coprocola	0	0	Bacteroides_coprocola	Bacteria
Bacteroides_plebeius	Bacteroides_plebeius	0	0	Bacteroides_plebeius	Bacteria
Bacteroides_stercoris	Bacteroides_stercoris	1	0.15	Bacteroides_stercoris	Bacteria
Bdellovibrio_sp.	Bdellovibrio_sp.	0	0	Bdellovibrio_sp.	Bacteria
Burkholderiales_bacterium	Burkholderiales_bacterium	0	0	Burkholderiales_bacterium	Bacteria
Campylobacter_canadensis	Campylobacter_canadensis	0	0	Campylobacter_canadensis	Bacteria
Capnocytophaga_granulosa	Capnocytophaga_granulosa	0	0	Capnocytophaga_granulosa	Bacteria
Chlorobi_bacterium	Chlorobi_bacterium	0	0	Chlorobi_bacterium	Bacteria
Clostridiales_bacterium	Clostridiales_bacterium	0	0	Clostridiales_bacterium	Bacteria
Clostridium__spiroforme	Clostridium__spiroforme	1	0.218	Clostridium__spiroforme	Bacteria
Clostridium_butyricum	Clostridium_butyricum	0	0	Clostridium_butyricum	Bacteria
Desulfomicrobium_orale	Desulfomicrobium_orale	0	0	Desulfomicrobium_orale	Bacteria
Dialister_pneumosintes	Dialister_pneumosintes	1	0.242	Dialister_pneumosintes	Bacteria
Eubacterium_sp.	Eubacterium_sp.	0	0	Eubacterium_sp.	Bacteria
Firmicutes_bacterium	Firmicutes_bacterium	1	0.202	Firmicutes_bacterium	Bacteria
Helicobacter_rodentium	Helicobacter_rodentium	1	0.159	Helicobacter_rodentium	Bacteria
Helicobacter_typhlonius	Helicobacter_typhlonius	0	0	Helicobacter_typhlonius	Bacteria
Ileibacterium_valens	Ileibacterium_valens	0	0	Ileibacterium_valens	Bacteria
Lachnospiraceae	Lachnospiraceae	0	0	Lachnospiraceae	Bacteria
Lactobacillus_aviarius	Lactobacillus_aviarius	1	0.17	Lactobacillus_aviarius	Bacteria
Lactobacillus_ingluviei	Lactobacillus_ingluviei	0	0	Lactobacillus_ingluviei	Bacteria
Lactobacillus_intestinalis	Lactobacillus_intestinalis	1	0.184	Lactobacillus_intestinalis	Bacteria
Lactobacillus_mucosae	Lactobacillus_mucosae	0	0	Lactobacillus_mucosae	Bacteria
Mesomycoplasma_moatsii	Mesomycoplasma_moatsii	1	0.179	Mesomycoplasma_moatsii	Bacteria
Mucispirillum_schaedleri	Mucispirillum_schaedleri	0	0	Mucispirillum_schaedleri	Bacteria
Nakamurella_multipartita	Nakamurella_multipartita	0	0	Nakamurella_multipartita	Bacteria
Nitrospira_japonica	Nitrospira_japonica	1	0.195	Nitrospira_japonica	Bacteria
Novosphingobium_rosa	Novosphingobium_rosa	0	0	Novosphingobium_rosa	Bacteria
Odoribacter_splanchnicus	Odoribacter_splanchnicus	0	0	Odoribacter_splanchnicus	Bacteria
Porphyromonas_sp.	Porphyromonas_sp.	0	0	Porphyromonas_sp.	Bacteria
Prevotella_baroniae	Prevotella_baroniae	0	0	Prevotella_baroniae	Bacteria
Prevotella_genomosp	Prevotella_genomosp	0	0	Prevotella_genomosp	Bacteria
Prevotella_histicola	Prevotella_histicola	0	0	Prevotella_histicola	Bacteria
Prevotella_jejuni	Prevotella_jejuni	0	0	Prevotella_jejuni	Bacteria
Prevotella_melaninogenica	Prevotella_melaninogenica	0	0	Prevotella_melaninogenica	Bacteria
Prevotella_nanceiensis	Prevotella_nanceiensis	0	0	Prevotella_nanceiensis	Bacteria
Prevotella_oris	Prevotella_oris	1	0.152	Prevotella_oris	Bacteria
Prevotella_pallens	Prevotella_pallens	0	0	Prevotella_pallens	Bacteria
Prevotella_ruminicola	Prevotella_ruminicola	0	0	Prevotella_ruminicola	Bacteria
Prevotella_salivae	Prevotella_salivae	0	0	Prevotella_salivae	Bacteria
Prevotella_shahii	Prevotella_shahii	0	0	Prevotella_shahii	Bacteria
Prevotella_stercorea	Prevotella_stercorea	0	0	Prevotella_stercorea	Bacteria
Pyramidobacter_piscolens	Pyramidobacter_piscolens	0	0	Pyramidobacter_piscolens	Bacteria
Rikenella_sp.	Rikenella_sp.	1	0.182	Rikenella_sp.	Bacteria
Sediminibacterium_sp.	Sediminibacterium_sp.	0	0	Sediminibacterium_sp.	Bacteria
Slackia_exigua	Slackia_exigua	1	0.154	Slackia_exigua	Bacteria
Sphingomonas_daechungensis	Sphingomonas_daechungensis	0	0	Sphingomonas_daechungensis	Bacteria
Spirochaeta_sp	Spirochaeta_sp	1	0.154	Spirochaeta_sp	Bacteria
Streptococcus_anginosus	Streptococcus_anginosus	1	0.171	Streptococcus_anginosus	Bacteria
Sulfuricaulis_limicola	Sulfuricaulis_limicola	0	0	Sulfuricaulis_limicola	Bacteria
Treponema_medium	Treponema_medium	0	0	Treponema_medium	Bacteria
Treponema_porcinum	Treponema_porcinum	0	0	Treponema_porcinum	Bacteria
Treponema_socranskii	Treponema_socranskii	0	0	Treponema_socranskii	Bacteria
Treponema_vincentii	Treponema_vincentii	0	0	Treponema_vincentii	Bacteria
Trichodesmium_erythraeum	Trichodesmium_erythraeum	1	0.157	Trichodesmium_erythraeum	Bacteria
Verrucomicrobia_bacterium	Verrucomicrobia_bacterium	0	0	Verrucomicrobia_bacterium	Bacteria

## Sheet: cytoscape_group-GZMB
shared name	name	D	C-R	Bacteria	Group
Acidobacteria_bacterium	Acidobacteria_bacterium	1	0.188	Acidobacteria_bacterium	Bacteria
Actinomyces_graevenitzii	Actinomyces_graevenitzii	1	0.175	Actinomyces_graevenitzii	Bacteria
Akkermansia_muciniphila	Akkermansia_muciniphila	1	0.173	Akkermansia_muciniphila	Bacteria
Alistipes_sp.	Alistipes_sp.	1	0.214	Alistipes_sp.	Bacteria
Alloprevotella_rava	Alloprevotella_rava	1	0.188	Alloprevotella_rava	Bacteria
Alloprevotella_tannerae	Alloprevotella_tannerae	1	0.193	Alloprevotella_tannerae	Bacteria
bacterium_Ellin6543	bacterium_Ellin6543	0	0	bacterium_Ellin6543	Bacteria
bacterium_enrichment	bacterium_enrichment	0	0	bacterium_enrichment	Bacteria
bacterium_ROME215Asa	bacterium_ROME215Asa	0	0	bacterium_ROME215Asa	Bacteria
Bacteroides_coprocola	Bacteroides_coprocola	1	0.218	Bacteroides_coprocola	Bacteria
Bacteroides_plebeius	Bacteroides_plebeius	1	0.169	Bacteroides_plebeius	Bacteria
Bacteroides_stercoris	Bacteroides_stercoris	0	0	Bacteroides_stercoris	Bacteria
Bdellovibrio_sp.	Bdellovibrio_sp.	0	0	Bdellovibrio_sp.	Bacteria
Burkholderiales_bacterium	Burkholderiales_bacterium	0	0	Burkholderiales_bacterium	Bacteria
Campylobacter_canadensis	Campylobacter_canadensis	0	0	Campylobacter_canadensis	Bacteria
Capnocytophaga_granulosa	Capnocytophaga_granulosa	1	0.158	Capnocytophaga_granulosa	Bacteria
Chlorobi_bacterium	Chlorobi_bacterium	0	0	Chlorobi_bacterium	Bacteria
Clostridiales_bacterium	Clostridiales_bacterium	1	0.232	Clostridiales_bacterium	Bacteria
Clostridium__spiroforme	Clostridium__spiroforme	0	0	Clostridium__spiroforme	Bacteria
Clostridium_butyricum	Clostridium_butyricum	0	0	Clostridium_butyricum	Bacteria
Desulfomicrobium_orale	Desulfomicrobium_orale	0	0	Desulfomicrobium_orale	Bacteria
Dialister_pneumosintes	Dialister_pneumosintes	0	0	Dialister_pneumosintes	Bacteria
Eubacterium_sp.	Eubacterium_sp.	1	0.205	Eubacterium_sp.	Bacteria
Firmicutes_bacterium	Firmicutes_bacterium	0	0	Firmicutes_bacterium	Bacteria
Helicobacter_rodentium	Helicobacter_rodentium	0	0	Helicobacter_rodentium	Bacteria
Helicobacter_typhlonius	Helicobacter_typhlonius	1	0.216	Helicobacter_typhlonius	Bacteria
Ileibacterium_valens	Ileibacterium_valens	0	0	Ileibacterium_valens	Bacteria
Lachnospiraceae	Lachnospiraceae	0	0	Lachnospiraceae	Bacteria
Lactobacillus_aviarius	Lactobacillus_aviarius	0	0	Lactobacillus_aviarius	Bacteria
Lactobacillus_ingluviei	Lactobacillus_ingluviei	0	0	Lactobacillus_ingluviei	Bacteria
Lactobacillus_intestinalis	Lactobacillus_intestinalis	0	0	Lactobacillus_intestinalis	Bacteria
Lactobacillus_mucosae	Lactobacillus_mucosae	0	0	Lactobacillus_mucosae	Bacteria
Mesomycoplasma_moatsii	Mesomycoplasma_moatsii	0	0	Mesomycoplasma_moatsii	Bacteria
Mucispirillum_schaedleri	Mucispirillum_schaedleri	1	0.168	Mucispirillum_schaedleri	Bacteria
Nakamurella_multipartita	Nakamurella_multipartita	0	0	Nakamurella_multipartita	Bacteria
Nitrospira_japonica	Nitrospira_japonica	0	0	Nitrospira_japonica	Bacteria
Novosphingobium_rosa	Novosphingobium_rosa	0	0	Novosphingobium_rosa	Bacteria
Odoribacter_splanchnicus	Odoribacter_splanchnicus	0	0	Odoribacter_splanchnicus	Bacteria
Porphyromonas_sp.	Porphyromonas_sp.	0	0	Porphyromonas_sp.	Bacteria
Prevotella_baroniae	Prevotella_baroniae	1	0.155	Prevotella_baroniae	Bacteria
Prevotella_genomosp	Prevotella_genomosp	0	0	Prevotella_genomosp	Bacteria
Prevotella_histicola	Prevotella_histicola	1	0.209	Prevotella_histicola	Bacteria
Prevotella_jejuni	Prevotella_jejuni	1	0.158	Prevotella_jejuni	Bacteria
Prevotella_melaninogenica	Prevotella_melaninogenica	1	0.211	Prevotella_melaninogenica	Bacteria
Prevotella_nanceiensis	Prevotella_nanceiensis	1	0.195	Prevotella_nanceiensis	Bacteria
Prevotella_oris	Prevotella_oris	0	0	Prevotella_oris	Bacteria
Prevotella_pallens	Prevotella_pallens	1	0.182	Prevotella_pallens	Bacteria
Prevotella_ruminicola	Prevotella_ruminicola	0	0	Prevotella_ruminicola	Bacteria
Prevotella_salivae	Prevotella_salivae	1	0.195	Prevotella_salivae	Bacteria
Prevotella_shahii	Prevotella_shahii	1	0.203	Prevotella_shahii	Bacteria
Prevotella_stercorea	Prevotella_stercorea	1	0.179	Prevotella_stercorea	Bacteria
Pyramidobacter_piscolens	Pyramidobacter_piscolens	0	0	Pyramidobacter_piscolens	Bacteria
Rikenella_sp.	Rikenella_sp.	0	0	Rikenella_sp.	Bacteria
Sediminibacterium_sp.	Sediminibacterium_sp.	0	0	Sediminibacterium_sp.	Bacteria
Slackia_exigua	Slackia_exigua	0	0	Slackia_exigua	Bacteria
Sphingomonas_daechungensis	Sphingomonas_daechungensis	0	0	Sphingomonas_daechungensis	Bacteria
Spirochaeta_sp	Spirochaeta_sp	0	0	Spirochaeta_sp	Bacteria
Streptococcus_anginosus	Streptococcus_anginosus	0	0	Streptococcus_anginosus	Bacteria
Sulfuricaulis_limicola	Sulfuricaulis_limicola	0	0	Sulfuricaulis_limicola	Bacteria
Treponema_medium	Treponema_medium	1	0.163	Treponema_medium	Bacteria
Treponema_porcinum	Treponema_porcinum	0	0	Treponema_porcinum	Bacteria
Treponema_socranskii	Treponema_socranskii	1	0.155	Treponema_socranskii	Bacteria
Treponema_vincentii	Treponema_vincentii	0	0	Treponema_vincentii	Bacteria
Trichodesmium_erythraeum	Trichodesmium_erythraeum	0	0	Trichodesmium_erythraeum	Bacteria
Verrucomicrobia_bacterium	Verrucomicrobia_bacterium	0	0	Verrucomicrobia_bacterium	Bacteria

## Sheet: cytoscape_group-IFNG
shared name	name	D	C-R	Bacteria	Group
Acidobacteria_bacterium	Acidobacteria_bacterium	0	0	Acidobacteria_bacterium	Bacteria
Actinomyces_graevenitzii	Actinomyces_graevenitzii	0	0	Actinomyces_graevenitzii	Bacteria
Akkermansia_muciniphila	Akkermansia_muciniphila	0	0	Akkermansia_muciniphila	Bacteria
Alistipes_sp.	Alistipes_sp.	0	0	Alistipes_sp.	Bacteria
Alloprevotella_rava	Alloprevotella_rava	0	0	Alloprevotella_rava	Bacteria
Alloprevotella_tannerae	Alloprevotella_tannerae	0	0	Alloprevotella_tannerae	Bacteria
bacterium_Ellin6543	bacterium_Ellin6543	1	0.239	bacterium_Ellin6543	Bacteria
bacterium_enrichment	bacterium_enrichment	0	0	bacterium_enrichment	Bacteria
bacterium_ROME215Asa	bacterium_ROME215Asa	0	0	bacterium_ROME215Asa	Bacteria
Bacteroides_coprocola	Bacteroides_coprocola	0	0	Bacteroides_coprocola	Bacteria
Bacteroides_plebeius	Bacteroides_plebeius	0	0	Bacteroides_plebeius	Bacteria
Bacteroides_stercoris	Bacteroides_stercoris	0	0	Bacteroides_stercoris	Bacteria
Bdellovibrio_sp.	Bdellovibrio_sp.	1	0.221	Bdellovibrio_sp.	Bacteria
Burkholderiales_bacterium	Burkholderiales_bacterium	0	0	Burkholderiales_bacterium	Bacteria
Campylobacter_canadensis	Campylobacter_canadensis	1	0.165	Campylobacter_canadensis	Bacteria
Capnocytophaga_granulosa	Capnocytophaga_granulosa	0	0	Capnocytophaga_granulosa	Bacteria
Chlorobi_bacterium	Chlorobi_bacterium	0	0	Chlorobi_bacterium	Bacteria
Clostridiales_bacterium	Clostridiales_bacterium	0	0	Clostridiales_bacterium	Bacteria
Clostridium__spiroforme	Clostridium__spiroforme	0	0	Clostridium__spiroforme	Bacteria
Clostridium_butyricum	Clostridium_butyricum	1	0.16	Clostridium_butyricum	Bacteria
Desulfomicrobium_orale	Desulfomicrobium_orale	0	0	Desulfomicrobium_orale	Bacteria
Dialister_pneumosintes	Dialister_pneumosintes	0	0	Dialister_pneumosintes	Bacteria
Eubacterium_sp.	Eubacterium_sp.	0	0	Eubacterium_sp.	Bacteria
Firmicutes_bacterium	Firmicutes_bacterium	0	0	Firmicutes_bacterium	Bacteria
Helicobacter_rodentium	Helicobacter_rodentium	0	0	Helicobacter_rodentium	Bacteria
Helicobacter_typhlonius	Helicobacter_typhlonius	0	0	Helicobacter_typhlonius	Bacteria
Ileibacterium_valens	Ileibacterium_valens	0	0	Ileibacterium_valens	Bacteria
Lachnospiraceae	Lachnospiraceae	1	0.19	Lachnospiraceae	Bacteria
Lactobacillus_aviarius	Lactobacillus_aviarius	0	0	Lactobacillus_aviarius	Bacteria
Lactobacillus_ingluviei	Lactobacillus_ingluviei	1	0.171	Lactobacillus_ingluviei	Bacteria
Lactobacillus_intestinalis	Lactobacillus_intestinalis	0	0	Lactobacillus_intestinalis	Bacteria
Lactobacillus_mucosae	Lactobacillus_mucosae	0	0	Lactobacillus_mucosae	Bacteria
Mesomycoplasma_moatsii	Mesomycoplasma_moatsii	0	0	Mesomycoplasma_moatsii	Bacteria
Mucispirillum_schaedleri	Mucispirillum_schaedleri	0	0	Mucispirillum_schaedleri	Bacteria
Nakamurella_multipartita	Nakamurella_multipartita	1	0.173	Nakamurella_multipartita	Bacteria
Nitrospira_japonica	Nitrospira_japonica	0	0	Nitrospira_japonica	Bacteria
Novosphingobium_rosa	Novosphingobium_rosa	0	0	Novosphingobium_rosa	Bacteria
Odoribacter_splanchnicus	Odoribacter_splanchnicus	0	0	Odoribacter_splanchnicus	Bacteria
Porphyromonas_sp.	Porphyromonas_sp.	1	0.162	Porphyromonas_sp.	Bacteria
Prevotella_baroniae	Prevotella_baroniae	0	0	Prevotella_baroniae	Bacteria
Prevotella_genomosp	Prevotella_genomosp	0	0	Prevotella_genomosp	Bacteria
Prevotella_histicola	Prevotella_histicola	0	0	Prevotella_histicola	Bacteria
Prevotella_jejuni	Prevotella_jejuni	0	0	Prevotella_jejuni	Bacteria
Prevotella_melaninogenica	Prevotella_melaninogenica	0	0	Prevotella_melaninogenica	Bacteria
Prevotella_nanceiensis	Prevotella_nanceiensis	0	0	Prevotella_nanceiensis	Bacteria
Prevotella_oris	Prevotella_oris	0	0	Prevotella_oris	Bacteria
Prevotella_pallens	Prevotella_pallens	0	0	Prevotella_pallens	Bacteria
Prevotella_ruminicola	Prevotella_ruminicola	0	0	Prevotella_ruminicola	Bacteria
Prevotella_salivae	Prevotella_salivae	0	0	Prevotella_salivae	Bacteria
Prevotella_shahii	Prevotella_shahii	0	0	Prevotella_shahii	Bacteria
Prevotella_stercorea	Prevotella_stercorea	0	0	Prevotella_stercorea	Bacteria
Pyramidobacter_piscolens	Pyramidobacter_piscolens	0	0	Pyramidobacter_piscolens	Bacteria
Rikenella_sp.	Rikenella_sp.	0	0	Rikenella_sp.	Bacteria
Sediminibacterium_sp.	Sediminibacterium_sp.	1	0.154	Sediminibacterium_sp.	Bacteria
Slackia_exigua	Slackia_exigua	0	0	Slackia_exigua	Bacteria
Sphingomonas_daechungensis	Sphingomonas_daechungensis	0	0	Sphingomonas_daechungensis	Bacteria
Spirochaeta_sp	Spirochaeta_sp	0	0	Spirochaeta_sp	Bacteria
Streptococcus_anginosus	Streptococcus_anginosus	0	0	Streptococcus_anginosus	Bacteria
Sulfuricaulis_limicola	Sulfuricaulis_limicola	0	0	Sulfuricaulis_limicola	Bacteria
Treponema_medium	Treponema_medium	0	0	Treponema_medium	Bacteria
Treponema_porcinum	Treponema_porcinum	0	0	Treponema_porcinum	Bacteria
Treponema_socranskii	Treponema_socranskii	0	0	Treponema_socranskii	Bacteria
Treponema_vincentii	Treponema_vincentii	0	0	Treponema_vincentii	Bacteria
Trichodesmium_erythraeum	Trichodesmium_erythraeum	0	0	Trichodesmium_erythraeum	Bacteria
Verrucomicrobia_bacterium	Verrucomicrobia_bacterium	0	0	Verrucomicrobia_bacterium	Bacteria
